# Supplementary material for: Genotype-specific responses to in vitro drought stress in myrtle (Myrtus communis L.): integrating machine learning techniques
Source: PeerJ. 2024 Oct 7;12:e18081. doi: 10.7717/peerj.18081 (PMC11466237; doi:10.7717/peerj.18081)
Supplement: Supplemental Information 2 [file peerj-12-18081-s002.zip]

Archive with 5 entries (5 files):
- GP Model Code.txt
- MLP Model Code.txt
- RF Model Code.txt
- SVM Model Code.txt
- XGBoost Model Code.txt
