# Supplementary material for: Genotype-specific responses to in vitro drought stress in myrtle (Myrtus communis L.): integrating machine learning techniques
Source: PeerJ. 2024 Oct 7;12:e18081. doi: 10.7717/peerj.18081 (PMC11466237; doi:10.7717/peerj.18081)
Supplement: Supplemental Information 2 [file peerj-12-18081-s002.zip › GP Model Code.txt]

#Load the Data 

library(readxl)
library(caret)
library(ggplot2)
mivdrought <- read_excel("D:/musab/myrtle/Machine learning/Myrtle in vitro drought.xlsx")

#check the missing value
is.na(mivdrought)

#Preprocess

preprocess <- preProcess(mivdrought, method = c("range"))
mivdrought <- predict(preprocess, newdata = mivdrought)
print(mivdrought)

#=================================================================================
#Micropropagation Rate
#=================================================================================

#Data Partitioning
set.seed(45689)

gp.indexes <- createDataPartition(y=mivdrought$micropropagation_rate, p=0.80, list = FALSE)
train_datam <- mivdrought[gp.indexes, ]
test_datam <- mivdrought[-gp.indexes, ]

#Modeling
ctrl <- trainControl(method = "cv", number = 10, verboseIter = TRUE)

gp.modelm <- train(micropropagation_rate ~., data = train_datam, 
                   method = "gaussprLinear", 
                   trControl = ctrl)

#Model evaluation metrics
gp.modelm

#Prediction with test data 
predictionsm <- predict(gp.modelm, test_datam)

#Prediction with original data
predictionswholem <- predict(gp.modelm, mivdrought)

#Data framing of actual and predicted
pred_datam <- data.frame(actual = test_datam$micropropagation_rate, predicted = predictionsm)
pred_datawholem <- data.frame(actual = mivdrought$micropropagation_rate, predicted = predictionswholem)

#Visualization
ggplot(pred_datam, aes(x = predicted, y = actual)) +
  geom_point(color = "brown") +
  geom_abline(intercept = 0, slope = 1, color = "blue") +
  labs(x = "Predicted Values", y = "Actual Values", 
       title = "Micropropagation rate" ) +
  theme_classic()  +
  theme(plot.title = element_text(hjust = 0.5, color = "darkgreen")) + 
  theme(plot.subtitle = element_text(hjust = 0.5, color = "brown")) 


#=================================================================================
#Plant Height
#=================================================================================

#Data partitioning
set.seed(45689)

gp.indexes1 <- createDataPartition(y=mivdrought$`plant_length(cm)`, p=0.80, list = FALSE)
train_dataph <- mivdrought[gp.indexes1, ]
test_dataph <- mivdrought[-gp.indexes1, ]

#Modeling
ctrl <- trainControl(method = "cv", number = 10, verboseIter = TRUE)

gp.modelph <- train(`plant_length(cm)` ~., data = train_dataph, 
                   method = "gaussprLinear", 
                   trControl = ctrl)
#Model evaluation metrics
gp.modelph

#Prediction with test data
predictionsph <- predict(gp.modelph, test_dataph)

#Prediction with original data
predictionswholeph <- predict(gp.modelph, mivdrought)

#Data framing of actual and predicted
pred_dataph <- data.frame(actual = test_dataph$`plant_length(cm)`, predicted = predictionsph)
pred_datawholeph <- data.frame(actual = mivdrought$`plant_length(cm)`, predicted = predictionswholeph)

#Visualization
ggplot(pred_dataph, aes(x = predicted, y = actual)) +
  geom_point(color = "brown") +
  geom_abline(intercept = 0, slope = 1, color = "blue") +
  labs(x = "Predicted Values", y = "Actual Values", 
       title = "GP MODEL", subtitle = "*Actual vs. Predicted Plant Height*" ) +
  theme_classic()  +
  theme(plot.title = element_text(hjust = 0.5, color = "darkgreen")) + 
  theme(plot.subtitle = element_text(hjust = 0.5, color = "brown"))

#=================================================================================
#Plant Height in rooting medium
#=================================================================================

#Data Partitioning 
set.seed(45689)

gp.indexes2 <- createDataPartition(y=mivdrought$`Plant_length(cm)_in_rooting_medium`, p=0.80, list = FALSE)
train_dataphr <- mivdrought[gp.indexes2, ]
test_dataphr <- mivdrought[-gp.indexes2, ]

#Modeling
ctrl <- trainControl(method = "cv", number = 10, verboseIter = TRUE)

gp.modelphr <- train(`Plant_length(cm)_in_rooting_medium` ~., data = train_dataphr, 
                    method = "gaussprLinear", 
                    trControl = ctrl)

#Model evaluation metrics
gp.modelphr

#Prediction with test data
predictionsphr <- predict(gp.modelphr, test_dataphr)

#Prediction with original data
predictionswholephr <- predict(gp.modelphr, mivdrought)

#Data framing of actual and predicted
pred_dataphr <- data.frame(actual = test_dataphr$`Plant_length(cm)_in_rooting_medium`, predicted = predictionsphr)
pred_datawholephr <- data.frame(actual = mivdrought$`Plant_length(cm)_in_rooting_medium`, predicted = predictionswholephr)

#Visualization
ggplot(pred_dataphr, aes(x = predicted, y = actual)) +
  geom_point(color = "brown") +
  geom_abline(intercept = 0, slope = 1, color = "blue") +
  labs(x = "Predicted Values", y = "Actual Values", 
       title = "GP MODEL", subtitle = "*Actual vs. Predicted Plant Height in Rooting Medium*" ) +
  theme_classic()  +
  theme(plot.title = element_text(hjust = 0.5, color = "darkgreen")) + 
  theme(plot.subtitle = element_text(hjust = 0.5, color = "brown"))

#=================================================================================
#Number of roots
#=================================================================================

#Data Partitioning
set.seed(45689)

gp.indexes3 <- createDataPartition(y=mivdrought$Number_of_roots, p=0.80, list = FALSE)
train_datarn <- mivdrought[gp.indexes3, ]
test_datarn <- mivdrought[-gp.indexes3, ]

#Modeling
ctrl <- trainControl(method = "cv", number = 10, verboseIter = TRUE)

gp.modelrn <- train(Number_of_roots ~ ., data = train_datarn, 
                     method = "gaussprLinear", 
                     trControl = ctrl)

#Model evaluation metrics
gp.modelrn

#Prediction with test data
predictionsrn <- predict(gp.modelrn, test_datarn)

#Prediction with original data
predictionswholern <- predict(gp.modelrn, mivdrought)

#Data framing of actual and predicted
pred_datarn <- data.frame(actual = test_datarn$Number_of_roots, predicted = predictionsrn)
pred_datawholern <- data.frame(actual = mivdrought$Number_of_roots, predicted = predictionswholern)


#Visualization
ggplot(pred_datarn, aes(x = predicted, y = actual)) +
  geom_point(color = "brown") +
  geom_abline(intercept = 0, slope = 1, color = "blue") +
  labs(x = "Predicted Values", y = "Actual Values", 
       title = "GP MODEL", subtitle = "*Actual vs. Predicted number of roots*" ) +
  theme_classic()  +
  theme(plot.title = element_text(hjust = 0.5, color = "darkgreen")) + 
  theme(plot.subtitle = element_text(hjust = 0.5, color = "brown"))

#=================================================================================
#Root length
#=================================================================================

#Data Partitioning
set.seed(45689)

gp.indexes4 <- createDataPartition(y=mivdrought$`Root_length(cm)`, p=0.80, list = FALSE)
train_datar <- mivdrought[gp.indexes4, ]
test_datar <- mivdrought[-gp.indexes4, ]

#Modeling
ctrl <- trainControl(method = "cv", number = 10, verboseIter = TRUE)

gp.modelr <- train(`Root_length(cm)` ~ ., data = train_datar, 
                    method = "gaussprLinear", 
                    trControl = ctrl)

#Model evaluation metrics
gp.modelr

#Prediction with test data
predictionsr <- predict(gp.modelr, test_datar)

#Prediction with original data
predictionswholer <- predict(gp.modelr, mivdrought)

#Data framing of actual and predicted
pred_datar <- data.frame(actual = test_datar$`Root_length(cm)`, predicted = predictionsr)
pred_datawholer <- data.frame(actual = mivdrought$`Root_length(cm)`, predicted = predictionswholer)

#Visualization
ggplot(pred_datar, aes(x = predicted, y = actual)) +
  geom_point(color = "brown") +
  geom_abline(intercept = 0, slope = 1, color = "blue") +
  labs(x = "Predicted Values", y = "Actual Values", 
       title = "GP MODEL", subtitle = "*Actual vs. Predicted root length*" ) +
  theme_classic()  +
  theme(plot.title = element_text(hjust = 0.5, color = "darkgreen")) + 
  theme(plot.subtitle = element_text(hjust = 0.5, color = "brown"))


#Combining the graphs in one but separating by facet wrap

# Combine the data frames into one, adding a column to identify the subset
pred_data_combined <- rbind(
  transform(pred_datam, subset = "Micropropagation Rate"),
  transform(pred_dataph, subset = "Plant Height"),
  transform(pred_dataphr, subset = "Plant Height in Rooting Medium"),
  transform(pred_datarn, subset = "Number of Roots"),
  transform(pred_datar, subset = "Root Length (cm)")
)

# Create a faceted plot
ggplot(pred_data_combined, aes(x = predicted, y = actual)) +
  geom_point(aes(color = subset)) +
  geom_abline(intercept = 0, slope = 1, color = "red") +
  labs(x = "Predicted Values", y = "Actual Values", 
       title = "Actual and predicted values of GP Model") +
  theme_update() +
  theme(plot.title = element_text(hjust = 0.5, color = "darkgreen")) +
  theme(plot.subtitle = element_text(hjust = 0.5, color = "brown")) +
  facet_wrap(~subset, scales = "free_y")
ggsave("GP.jpeg", width = 8, height = 5, dpi = 400 )
